# Supplementary material for: Energy and Key Micronutrient Intake in Amateur Swimmers: A Pilot Study
Source: Nutrients. 2025 Feb 13;17(4):664. doi: 10.3390/nu17040664 (PMC11858584; doi:10.3390/nu17040664)
Supplement: Supplementary file 1 [file nutrients-17-00664-s001.zip]

Archive with 1 entries (1 files):
- nutrients-3456716-supplementary.pdf
